# Supplementary material for: Hyperpolarisation of Mitochondrial Membranes Is a Critical Component of the Antifungal Mechanism of the Plant Defensin, Ppdef1
Source: J Fungi (Basel). 2024 Jan 7;10(1):54. doi: 10.3390/jof10010054 (PMC10817573; doi:10.3390/jof10010054)
Supplement: Supplementary file 1 [file jof-10-00054-s001.zip]

Archive with 1 entries (1 files):
- jof-2766550-supplementary.pdf
